# Supplementary material for: Personalized tumor-specific DNA junctions to detect circulating tumor in patients with endometrial cancer
Source: PLoS One. 2021 Jun 10;16(6):e0252390. doi: 10.1371/journal.pone.0252390 (PMC8192008; doi:10.1371/journal.pone.0252390)
Supplement: S4 Table — (XLSX) [file pone.0252390.s007.xlsx]

## Sheet: S4 Table
Case	Draw	ctDNA Detection	Plasma Extracted (mL)	Yield (ng/ul) (Qubit)	Elution Volume (ul)	Concentrated Elution Volume (ul)	Total ng	Total Yield (ng/mL)	Method	Total Volume of Qpcr Reaction (ul)	Extracted cfDNA Applied to Apcr Assay for each Reaction of Junction Detection (ul)	Extracted cfDNA Applied to Qpcr Assay for NAGK Amplification Control (ul)	Number of Junctions Checked in Case Tumor DNA	Number of Junctions Tested in Plasma cfDNA
CTE003	Presurgical	Positive	4.5	15.9	300	20	318	70.7	Optimized Concentrating	12	3	3	1	1
CTE003	Postsurgical	Negative	4	2.5	75	N/A	187.5	46.875	Qiagen Protocol	12	3	3	1	1
CTE005	Presurgical	Negative	5	3.02	300	20	60.4	12.08	Optimized Concentrating	12	3	0.5	1	1
CTE005	Presurgical	Negative	4	0.33	75	N/A	24.75	6.19	Qiagen Protocol	12	3	3	1	1
CTE005	Postsurgical	Negative	4	0.226	75	N/A	16.95	4.2375	Qiagen Protocol	12	3	3	1	1
CTE006	Presurgical	Negative	4.5	2.64	300	20	52.8	11.73	Optimized Concentrating	12	3	0.5	1	1
CTE006	Presurgical	Negative	4	0.652	75	N/A	48.9	12.23	Qiagen Protocol	12	3	3	1	1
CTE006	Postsurgical	Negative	4	0.678	75	N/A	50.85	12.7125	Qiagen Protocol	12	3	3	1	1
CTE016	Presurgical	Positive	1	5.94	300	10	59.4	59.4	Optimized Concentrating	12	3	0.5	2	1
CTE016	Presurgical	Negative	4	0.604	100	N/A	60.4	15.1	Qiagen Protocol	12	3	0.5	2	1
CTE016	Postsurgical	Negative	4	12.3	300	20	246	61.5	Optimized Concentrating	12	3	0.5	2	1
CTE024	Presurgical	Positive	4	4.52	300	30	135.6	33.9	Optimized Concentrating	12	3	0.5	3	2
CTE024	Postsurgical	Positive	4	5.28	300	30	158.4	39.6	Optimized Concentrating	12	3	0.5	3	2
CTE025	Presurgical	Positive	4.5	1.98	300	20	39.6	8.8	Optimized Concentrating	12	3	0.5	4	3
CTE025	Postsurgical	Positive	5	2.04	300	30	61.2	12.24	Optimized Concentrating	12	3	0.5	4	3
CTE029	Postsurgical	Positive	4	17.6	300	20	352	88	Optimized Concentrating	12	3	0.5	2	1
CTE031	Presurgical	Negative	4	10.9	300	20	218	54.5	Optimized Concentrating	12	3	0.5	5	2
CTE031	Postsurgical	Negative	5	5.32	300	30	159.6	31.92	Optimized Concentrating	12	3	0.5	5	2
CTE033	Presurgical	Positive	5	1.4	300	30	42	8.4	Optimized Concentrating	12	3	0.5	3	1
CTE033	Postsurgical	Negative	5	1.51	300	30	45.3	9.06	Optimized Concentrating	12	3	0.5	3	1
CTE034	Presurgical	Positive	5	4.46	300	30	133.8	26.76	Optimized Concentrating	12	3	0.5	2	2
CTE034	Postsurgical	Negative	5	2.8	300	30	84	16.8	Optimized Concentrating	12	3	0.5	2	2
CTE037	Presurgical	Negative	5	1.76	300	30	52.8	10.6	Optimized Concentrating	12	3	0.5	3	1
CTE037	Postsurgical	Negative	5	3.62	300	30	108.6	21.7	Optimized Concentrating	12	3	0.5	3	1
