# Supplementary material for: Personalized tumor-specific DNA junctions to detect circulating tumor in patients with endometrial cancer
Source: PLoS One. 2021 Jun 10;16(6):e0252390. doi: 10.1371/journal.pone.0252390 (PMC8192008; doi:10.1371/journal.pone.0252390)
Supplement: S5 Table — Number of associates: number of mate-pair reads supporting the presence of the indicated junction. GeneA, GeneB: Gene interrupted by junction on either region. (XLSX) [file pone.0252390.s008.xlsx]

## Sheet: S5 Table
Case	Junction Shorthand	Number Associated Reads	chrA	chrB	Genome Position chrA	Genome Position chrB	GeneA	GeneB
CTE003	8-12	228	8	12	58909466	27973333	TOX	PTHLH
CTE005	20a-20b	32	20	20	3279408	3645541	C20orf194	ATRN
CTE006	12a-12b	64	12	12	95189946	98403223	FGD6	No Gene
CTE016	3a-3b	11	3	3	61114018	61162324	FHIT	FHIT
CTE024	23a-23b	156	23	23	45374547	45376318	No Gene	No Gene
CTE024	1-20	22	1	20	94457033	47073209	ABCD3	EYA2
CTE025	17a-17b	24	17	17	37353007	45109938	ACACA	NMT1
CTE025	3-9	20	3	9	65295872	83973427	No Gene	HNRNPK
CTE025	3-17	12	3	17	65372366	75529131	MAGI1	LLGL2
CTE029	3a-3b	77	3	3	172496734	172616219	No Gene	No Gene
CTE031	5-17	15	5	17	150708867	50336984	DCTN4	No Gene
CTE031	13a-13b	15	13	13	90775674	94963609	No Gene	No Gene
CTE033	14-17	42	14	17	105157791	49874843	Jag2	No Gene
CTE034	17a-17b	464	17	17	39847712	41553948	IKZF3	LINC00974
CTE034	17c-17d	308	17	17	39488609	41877703	CDK12	No Gene
CTE037	8-23	76	8	23	51435901	43553515	PXDNL	No Gene
