# Supplementary material for: Personalized tumor-specific DNA junctions to detect circulating tumor in patients with endometrial cancer
Source: PLoS One. 2021 Jun 10;16(6):e0252390. doi: 10.1371/journal.pone.0252390 (PMC8192008; doi:10.1371/journal.pone.0252390)
Supplement: S7 Table — (XLSX) [file pone.0252390.s010.xlsx]

## Sheet: S7 Table
Case	Draw	Junction shorthand (Is Unique for Each Case)	Junction ct Used for Quantification Calculation
CTE003	Presurgical	8-12	35.411
CTE016	Presurgical	3a-3b	34.218
CTE024	Presurgical	23a-23b	35.945
CTE024	Postsurgical	23a-23b	36.208
CTE025	Presurgical	17a-17b	34.797
CTE025	Postsurgical	17a-17b	33.841
CTE029	Postsurgical	3a-3b	33.264
CTE033	Presurgical	14-17	34.896
CTE034	Presurgical	17a-17b	32.294
